# Supplementary material for: An Integrated Strategy of UHPLC-ESI-MS/MS Combined with Bioactivity-Based Molecular Networking for Identification of Antitumoral Withanolides from Athenaea fasciculata (Vell.) I.M.C. Rodrigues & Stehmann
Source: Molecules. 2024 Sep 13;29(18):4357. doi: 10.3390/molecules29184357 (PMC11434275; doi:10.3390/molecules29184357)
Supplement: Supplementary file 1 [file molecules-29-04357-s001.zip]

Archive with 1 entries (1 files):
- molecules-3141708-supplementary.pdf
